# Supplementary material for: Multicancer Early Detection Tests: A State‐of‐the‐Art Review for Otolaryngologists
Source: OTO Open. 2024 Oct 26;8(4):e70040. doi: 10.1002/oto2.70040 (PMC11512445; doi:10.1002/oto2.70040)
Supplement: Supplementary file 1 — Supporting Information. [file OTO2-8-e70040-s001.xlsx]

## Sheet: STable1
Reference	Country	Study Design	Study Target	Cancer Types	Sample Size
Bae Nat Commun 2023	Korea	Case-control	Genome, epigenome	(9) HN, breast, hepatic, lung, ovarian, colorectal, pancreatic, bile duct, esopahgus	Cancer n=2333 (HN=16), control n=1455
Bao Mol Cancer 2022	China	Case-control	Genome	(3) Colorectal, liver, lung	Cancer n=1214, control n=243
Bratulic PNAS 2022	Sweden	Case-control	Metabolome	14	Cancer n=2064 (HN=17), control n=1260
Cohen Science 2018	US	Case-control	Genome, proteome	(8) Breast, colorectal, esophagus, gastric, liver, lung, ovary, pancreas	Cancer n=1005, control n=812
Cui Clin Epigenetics 2024	China	Case-control	Epigenome	(3) Colorectal, liver, lung	Cancer n=73, control n=17
Fearington Oral Oncol 2024	US	Case series	Epigenome	(2) HN, sarcoma	n=5
Gao Ann Oncol 2023	China	Case-control	Epigenome	(6) Colorectal, esophagus, liver, lung, ovary, pancreas	Cancer n=1489, control=1751
Gaya Cancer Cytopath 2021	India	Case-control	Circulating tumor-associated cells	27	Cancer n=15441 (HN=3334), control n=13919
Gupta Sci Rep 2022	India	Case-control	Metabolome	(4) Breast, cervical, endometrial, ovary	Cancer n=1119, control=250
Kim Exp Mol Med 2023	Korea	Case-control	Genome, epigenome	(4) Colon, liver, lung, prostate	Cancer n=589, control n=361
Liu Ann Oncol 2020	Global	Case-control	Genome, epigenome, transcriptome	>50	Cancer n=8584 (HN~100), control n=6670 (across entire CCGA study)
Nguyen Elife 2023	Vietnam	Case-control	Genome, epigenome	(5) Breast, colorectal, gastric, liver, lung	Cancer n=738, control n=1550
Nicholson Lancet Oncol 2023	UK	Observational	Epigenome	>50	Cancer diagnosis n=368 (HN=1), no cancer diagnosis=5093
Wang Clin Chem Lab Med 2023	China	Case-control	Genome, epigenome, proteome	(6) Colorectal, esophgeal, gastric, liver, lung, ovarian	Cancer n=364, control n=675
Xu J Cancer Res Clin Oncol 2024	China	Case-control	Genome	20	Cancer n=106 (HN=1), control n=100
Hackshaw Br J Cancer 2021	US, UK	Mathematical modeling	Estimates of screening impact	(4) Breast, cervical, colorectal, lung	N/A
Hubbell Cancer Epidemiol Biomarkers Prev 2021	US	Mathematical modeling	Estimates of screening impact	N/A	N/A
Hudnut Cancer 2023	US	Mathematical modeling	Residual cancer risk after negative workup following positive test	N/A	N/A
Lewis Pharmacoeconomics 2024	Canada	Mathematical modeling	Cost-effectiveness	(8) Breast, colorectal, esophageal, gastric, liver, lung, ovarian, pancreatic	N/A
Owens Cancer Epidemiol Biomarkers Prev 2022	US	Mathematical modeling	Estimates of screening impact	(4) Breast, lung, ovarian, prostate	N/A
Sasieni Br J Cancer 2023	UK	Mathematical modeling	Estimates of screening impact	(21) HN, anus, bladder, breast, cervical, colorectal, esophagus, gallbladder, gastric, liver, lung, lymphoma, melanoma, ovary, pancreas, prostate, renal cell, sarcoma, thyroid, urothelial, uterine	N/A
Smittenaar J Epidemiol Community Health 2024	UK	Mathematical modeling	Estimates of screening impact	(21) HN, anus, bladder, breast, cervical, colorectal, esophagus, gallbladder, gastric, liver, lung, lymphoma, melanoma, ovary, pancreas, prostate, renal cell, sarcoma, thyroid, urothelial, uterine	N/A
Gelhorn Patient 2023	US	Discrete choice experiment	Patient preferences	N/A	n=1700
Schmeising-Barnes Soc Sci Med 2024	UK	Qualitatitve	Patient preferences	N/A	n=53
Wen Clinica Chimica Acta 2015	Taiwan	Observational	Proteome	>17	Cancer n=314 (HN=17), no cancer diagnosis=41202
Yang World J Gastroenterol 2014	US	Qualitatitve	Patient preferences	Pandigestive	n=434
